# Supplementary material for: Functional Analysis of Anuran Pelvic and Thigh Anatomy Using Musculoskeletal Modelling of Phlyctimantis maculatus
Source: Front Bioeng Biotechnol. 2022 Apr 1;10:806174. doi: 10.3389/fbioe.2022.806174 (PMC9011185; doi:10.3389/fbioe.2022.806174)
Supplement: Supplementary file 1 [file DataSheet3.ZIP]

Archive with 12 entries (12 files):
- movie_HYP_axial_latView_fem10deg_ISXextended.mov
- movie_HYP_axial_latView_fem10deg_ISXfullFlexed.mov
- movie_HYP_axial_latView_fem10deg_ISXhalfFlexed.mov
- movie_HYP_axial_topView_fem10deg_ISXextended.mov
- movie_HYP_axial_topView_fem10deg_ISXfullFlexed.mov
- movie_HYP_axial_topView_fem10deg_ISXhalfFlexed.mov
- movie_HYP_femoral_fem135deg_ISXextended_latView.mov
- movie_HYP_femoral_fem135deg_ISXextended_topView.mov
- movie_HYP_femoral_fem45deg_ISXextended_latView.mov
- movie_HYP_femoral_fem45deg_ISXextended_topView.mov
- movie_HYP_femoral_fem90deg_ISXextended_latView.mov
- movie_HYP_femoral_fem90deg_ISXextended_topView.mov
