# Supplementary material for: Functional Analysis of Anuran Pelvic and Thigh Anatomy Using Musculoskeletal Modelling of Phlyctimantis maculatus
Source: Front Bioeng Biotechnol. 2022 Apr 1;10:806174. doi: 10.3389/fbioe.2022.806174 (PMC9011185; doi:10.3389/fbioe.2022.806174)
Supplement: Supplementary file 2 [file DataSheet4.ZIP]

Archive with 4 entries (4 files):
- movie_RUN_fixedPelvis_latView.mov
- movie_RUN_fixedPelvis_topView.mov
- movie_RUN_mobilePelvis_latView.mov
- movie_RUN_mobilePelvis_topView.mov
